# Supplementary material for: Reconstructing reef fish communities using fish otoliths in coral reef sediments
Source: PLoS One. 2019 Jun 14;14(6):e0218413. doi: 10.1371/journal.pone.0218413 (PMC6568422; doi:10.1371/journal.pone.0218413)
Supplement: S2 Table — (XLSX) [file pone.0218413.s009.xlsx]

## Sheet: Supplementary Table S1
Family	Species/Taxa	No. of otoliths								Total No. of otolith specimens
		Sampling sites
		Bahía de Panama	Bahía Kusapin	Bocas del Toro	Cocle/ Herrera	Colón	Guna Yala	Venezuela	N/A
Acanthuridae	Acanthurus bahianus			2						2
	Acanthurus chirurgus			5						5
	Acanthurus coeruleus			4						4
Albulidae	Albula nemoptera					2				2
	Albula vulpes			2						2
Apogonidae	Apogon binotatus			39						39
	Apogon maculatus					2				2
	Astrapogon stellatus					6				6
	Phaeoptyx pigmentaria			8						8
	Phaeoptyx xenus			17						17
Ariidae	Bagre pinnimaculatus				4					4
	Notarius kesslery				2					2
Atherinidae	Atherinomorus stipes			26		7				33
	Hypoatherina harringtonensis			2						2
Aulostomidae	Aulostomus maculatus			2						2
Batrachoididae	Amphichthys cryptocentrus			1			2			3
	Opsanus beta			2						2
	Sanopus barbatus						1			1
Belonidae	Platybelone argalus argalus			6						6
Blenniidae	Parablennius marmoreus			4						4
Bythitidae	Ogilbia spp.			9						9
Carangidae	Caranx caballus				4					4
	Caranx caninus				6					6
	Caranx crysos			2		3				5
	Caranx latus			4		5				9
	Chloroscombrus chrysurus							1		1
	Decapterus punctatus							1		1
	Oligoplites saurus					2				2
	Selar crumenophthalmus							1		1
	Selene brownii					2				2
	Selene vomer					2				2
	Trachurus lathami							2		2
Centropomidae	Centropomus undecimalis					2				2
	Centropomus unionensis				2					2
Chaenopsidae	Emblemariopsis sp.			1						1
Chaetodontidae	Chaetodon capistratus			11		2				13
	Chaetodon humeralis	2								2
	Chaetodon ocellatus			4						4
	Chaetodon striatus			3						3
Clupeidae	Dorosoma petenense			2						2
	Harengula clupeola			1						1
	Harengula humeralis					2				2
	Harengula jaguana					4				4
	Sardinella aurita							1		1
Dactylopteridae	Dactylopterus volitans			3						3
Diodontidae	Chilomycterus antennatus			6		2				8
Elopidae	Elops saurus							1		1
Engraulidae	Anchoa spp.			12		19				31
	Anchoviella sp.			2						2
	Lycengraulis grossidens			4						4
Ephippidae	Chaetodipterus faber							1		1
Gerreidae	Diapterus auratus					1				1
	Diapterus rhombeus							1		1
	Eucinostomus argenteus			4						4
	Eucinostomus currani				2					2
	Eucinostomus havana			2						2
	Gerres cinereus			6			4			10
Gobiidae	Coryphopterus glaucofraenum			124		6				130
	Coryphopterus personatus			450						450
	Coryphopterus tortugae			18						18
	Gnatholepis thompsoni			2						2
	Lythrypnus spilus			1						1
	Risor ruber			8						8
	Tigrigobius saucrus			2						2
Haemulidae	Anisotremus virginicus			8						8
	Haemulon aurolineatum			2						2
	Haemulon bonariense			4						4
	Haemulon carbonarium			2						2
	Haemulon flavolineatum			12						12
	Haemulon macrostomum			6		2				8
	Haemulon plumierii			18		2				20
	Haemulon sciurus			4						4
	Haemulon steindachneri			4		2				6
	Haemulon striatum							1		1
	Haemulopsis elongatus				2					2
	Haemulopsis leuciscus				2					2
	Orthopristis ruber							1		1
	Pomadasys panamensis				2					2
Holocentridae	Holocentrus adscensionis			2		6				8
	Neoniphon marianus			2						2
Kyphosidae	Kyphosus incisor						1			1
	Kyphosus ocyurus	10								10
	Kyphosus sectatrix			2			5			7
Labridae	Bodianus rufus			4						4
	Doratonotus megalepis					4				4
	Halichoeres bivittatus			39		10				49
	Halichoeres garnoti			8						8
	Halichoeres poeyi			10						10
	Halichoeres radiatus			2		1				3
	Thalassoma bifasciatum			4						4
Labrisomidae	Labrisomus sp.			1						1
Lobotidae	Lobotes surinamensis			6						6
Lutjanidae	Lutjanus analis			6						6
	Lutjanus apodus			18		2				20
	Lutjanus buccanella					2				2
	Lutjanus griseus			4						4
	Lutjanus guttatus				8					8
	Lutjanus mahogoni			2						2
	Lutjanus synagris			12		8				20
	Ocyurus chrysurus			4		6				10
	Pristipomoides aquilonaris							1		1
Microdesmidae	Cerdale floridana			2						2
Monacanthidae	Aluterus scriptus						1			1
Mugilidae	Mugil curema				2					2
Mullidae	Mulloidichthys martinicus			2						2
	Pseudupeneus maculatus		2	3						5
	Upeneus parvus							1		1
Ophidiidae	Lepophidium profundorum							1		1
Ostraciidae	Acanthostracion quadricornis			2						2
Paralichthyidae	Syacium micrurum			2						2
Polynemidae	Polydactylus virginicus							1		1
Pomacanthidae	Holacanthus ciliaris			6			2			8
	Pomacanthus arcuatus			2						2
	Pomacanthus paru			4						4
Pomacentridae	Abudefduf saxatilis			6		2				8
	Abudefduf taurus			2						2
	Microspathodon chrysurus			8		2				10
	Stegastes adustus			11						11
	Stegastes diencaeus			6						6
	Stegastes partitus			13						13
	Stegastes planifrons			47						47
	Stegastes xanthurus			4						4
Priacanthidae	Heteropriacanthus cruentatus						2			2
Scaridae	Nicholsina usta			1		2				3
	Scarus compressus	18								18
	Scarus ghobban	6								6
	Scarus iseri			37						37
	Scarus perrico	6								6
	Sparisoma chrysopterum			6						6
	Sparisoma rubripinne			8						8
	Sparisoma viride			33						33
Sciaenidae	Bairdiella armata				2					2
	Bairdiella ensifera				2					2
	Cynoscion albus								1	1
	Cynoscion leiarchus					2				2
	Equetus punctatus			4						4
	Larimus argenteus				2					2
	Larimus breviceps					1				1
	Macrodon ancylodon							1		1
	Menticirrhus americanus							1		1
	Menticirrhus nasus				2					2
	Nebris occidentalis				4					4
	Odontoscion dentex			4						4
	Ophioscion scierus								1	1
	Paralonchurus dumerilii				4					4
	Sciaena cf. bathytatos							1		1
	Stellifer rastrifer							2		2
	Umbrina coroides							1		1
Scombridae	Scomberomorus maculatus			2						2
	Scomberomorus regalis					2				2
	Scomberomorus sierra				2					2
	Thunnus albacares	2								2
Scorpaenidae	Pterois volitans			2						2
	Scorpaena plumieri			2						2
Serranidae	Cephalopholis cruentata			17						17
	Epinephelus morio			2						2
	Hypoplectrus nigricans			5						5
	Hypoplectrus puella			17						17
	Rypticus bistrispinus						2			2
	Rypticus saponaceus			4						4
	Serranus flaviventris			3						3
	Serranus tigrinus			3						3
Sparidae	Archosargus rhomboidalis			4						4
	Calamus penna			2						2
Sphyraenidae	Sphyraena barracuda			11						11
	Sphyraena guachancho					2				2
Stromateidae	Peprilus paru							1		1
Syngnathidae	Syngnathus floridae					1				1
Synodontidae	Synodus foetens							1		1
Tetraodontidae	Canthigaster rostrata			1						1
Triglidae	Prionotus ophryas			1						1
	Prionotus punctatus							1		1
	Prionotus roseus							1		1
