# Supplementary material for: Reconstructing reef fish communities using fish otoliths in coral reef sediments
Source: PLoS One. 2019 Jun 14;14(6):e0218413. doi: 10.1371/journal.pone.0218413 (PMC6568422; doi:10.1371/journal.pone.0218413)
Supplement: S3 Table — SD = standard deviation. (XLSX) [file pone.0218413.s010.xlsx]

## Sheet: Table 3
Bocas del Toro	Average density (otoliths/kg sediments)	SD		Dominican Republic	Average density (otoliths/kg sediments)	SD
sub-recent	55.997	48.0816		sub-recent	22.8212	17.5112
Airport Point	79.4568	18.3202		Bridge Island reef, Samana Bay	18.3928	2.51166
Casa Blanca	75.0167	22.9652		Cayo Levantado, Samana Bay	21.904	7.75691
Casa Blanca new	103.23	46.0975		Feri, SW Levantado, Samana Bay	10.43	5.90398
Cayo Adriana	51.458	23.6154		Hickory Ship, La Caleta	40.467	5.29815
Crawl Cay	16.9906	13.4366		La Caleta Beach Reef	42.2019	33.3445
Playa Estrella	111.277	137.902		La Playita, Las Galeras	8.1176	5.09155
Punta Caracol	31.1978	12.325		Las Golondrinas reef, La Caleta	9.2032	8.1094
Punta Donato	47.9131	12.4413		Wreck Limon La Caleta	28.1762	9.61643
STRI Point	49.0984	26.372
SW Bocas Island	15.427	18.5798		Holocene	24.178	17.8652
				Cañada Honda	15	18.0705
Holocene	48.5658	108.753		Cañon de Buo	29.2129	18.0022
Sweet Bocas SE Face	11.3076	10.2789		Cañon los Rios	25.2258	16.0518
Sweet Bocas Trench 1	10.0687	5.01806		Duverge Road Section	16.842	-
Sweet Bocas Trench 2	12.7263	7.91772		Las Clavellinas	25.777	26.3851
Sweet Bocas Trench 3	72.1667	118.743
Sweet Bocas Trench 4	3.0303	2.77732
Sweet Bocas Trench 5	9.375	6.06199
Sweet Bocas Trench 6	187.464	222.924
Sweet Bocas Trench 7	11.2179	0.634583
Sweet Bocas Trench 8	18.875	6.89429
Sunset Point	55.5874	52.7504
