# Supplementary material for: Reconstructing reef fish communities using fish otoliths in coral reef sediments
Source: PLoS One. 2019 Jun 14;14(6):e0218413. doi: 10.1371/journal.pone.0218413 (PMC6568422; doi:10.1371/journal.pone.0218413)
Supplement: S4 Table — (XLS) [file pone.0218413.s011.xls]

## Sheet: 工作表2
Muestra	Cantidad de otolitos
AT13-2-9	1
AT13-7-1	1
AT12-1-1-1	4
AT12-1-2-1	15
AT12-1-2-2	5
AT12-1-2-2	1
AT12-1-2-2	1
AT12-1-3-1	3
AT12-1-4-1	11
AT12-1-5-1	1
AT12-1-6-1	2
AT12-3-2-1	1
AT12-3-3-1	1
AT12-4-2-1	3
AT12-4-3-1	15
AT12-4-3-2	1
AT12-4-4-1	1
AT12-4-4-2	5
AT12-4-5-2	1
AT12-2-1	1
AT12-2-3	1
AT12-2-3	1
AT12-2-4	1
AT12-2-5	9
AT12-2-5	1
AT12-2-10	4
AT12-2-10	1
AT12-4-2-1	1
AT12-5-2-1	1
AT12-5-2-1	1
AT12-5-3-1	4
AT12-5-4-1	1
AT12-6-1-1	1
AT12-6-2-1	2
AT12-6-2-1	1
AT12-6-2-1	1
AT12-6-4-1	3
AT12-7-2-1	2
AT12-8-1-1	1
AT12-13-1-1	5
AT12-13-2-1	2
AT12-13-3-1	1
AT12-13-4-1	5
AT12-14-1-1	9
AT12-14-2-1	6
AT12-14-2-1	1
AT12-14-2-1	8
AT12-14-3-1	4
AT12-14-3-1	7
AT12-14-4-1	13
AT12-15-1-1	21
AT12-15-2-1	1
AT12-15-2-1	4
AT12-15-3-1	4
AT12-15-3-1	1
AT12-15-4-1	18
AT12-16-1-1	19
AT12-16-2-1	1
AT12-16-2-1	1
AT12-16-3-1	12
AT12-16-4-1	9
AT12-17-1-1	2
AT12-17-2-1	2
AT12-17-4-1	1
AT12-17-4-1	1
AT12-18-1-1	3
AT12-18-2-1	1
AT12-18-3-1	1
AT12-18-4-1	1
AT12-19-1-1	3
AT12-19-2-1	4
AT12-19-3-1	1
AT12-19-4-1	1
AT12-21-4-1	1
AT12-22-1-1	2
AT12-22-3-1	4
AT13-10-1-1	1
AT13-10-1-2	2
AT13-10-3-1	1
AT13-10-3-2	2
AT13-10-4-1	2
AT13-10-4-2	2
AT13-10-5-2	1
AT13-11-1-1	2
AT13-11-2-1	4
AT13-11-3-1	1
AT13-12-1-1	4
AT13-12-1-2	4
AT13-12-2-1	5
AT13-12-2-2	7
AT13-12-3-1	2
AT13-12-3-2	4
AT13-12-4-1	5
AT13-12-4-2	10
AT13-2-1	1
AT13-2-8	1
AT13-2-9	1
AT13-2-10	2
AT13-2-10	1
AT13-3-10	1
AT13-3-12	1
AT13-4-3	1
AT13-4-3	1
AT13-4-3	1
AT13-4-3	1
AT13-4-3	1
AT13-5-1	1
AT13-6-1	6
AT13-6-3	1
AT13-7-1	1
AT13-7-2	2
AT13-7-3	2
AT13-7-4	1
AT13-7-5	6
AT13-7-6	1
AT13-7-6	1
AT13-7-6	1
AT13-7-6	1
AT13-7-6	1
AT13-7-7	13
AT13-7-7	1
AT13-7-7	1
AT13-7-8	1
AT13-9-1	1
AT14-1-1	4
AT14-1-2	6
AT14-1-3	5
AT14-1-5	2
AT14-1-7	5
AT14-1-8	6
AT14-2-1	2
AT14-2-2	1
AT14-2-5	2
AT14-3-1	3
AT14-3-2	1
AT14-3-3	5
AT14-3-4	1
AT14-3-5	2
AT14-3-6	2
AT14-4-1	3
AT14-4-2	2
AT14-4-3	6
AT14-4-4	7
AT14-4-5	2
AT14-4-6	2
AT14-5-2	1
AT14-5-3	1
AT14-5-4	1
AT14-6-3	1
AT14-7-1	1
AT14-7-3	1
AT14-9-1	2
AT14-10-1	4
AT14-10-2	2
AT14-10-2	1
AT14-10-3	1
AT14-11-1	1
AT12-1-2-1	3
AT12-1-2-2	2
AT12-1-3-1	3
AT12-1-4-1	2
AT12-1-5-1	2
AT12-1-6-1	1
AT12-3-1-1	1
AT12-3-2-1	2
AT12-3-3-1	6
AT12-4-2-1	5
AT12-4-3-1	1
AT12-2-2	1
AT12-2-3	1
AT12-2-5	1
AT12-2-4	1
AT12-14-2-1	1
AT12-17-1-1	2
AT12-17-2-1	2
AT12-17-4-1	2
AT12-18-1-1	1
AT12-19-4-1	1
AT12-19-4-1	1
AT12-21-2-1	1
AT13-10-1-1	1
AT13-10-1-2	4
AT13-10-2-1	4
AT13-10-2-2	3
AT13-10-3-1	1
AT13-10-3-2	5
AT13-10-4-1	3
AT13-10-4-2	1
AT13-10-5-1	3
AT13-11-2-1	1
AT13-11-3-1	1
AT13-12-1-1	6
AT13-12-1-2	8
AT13-12-2-1	7
AT13-12-2-2	7
AT13-12-3-1	3
AT13-12-3-2	6
AT13-12-4-1	7
AT13-12-4-2	4
AT13-3-11	1
AT13-6-3	1
AT13-7-2	1
AT13-8-1	1
AT13-8-2	1
AT14-1-1	2
AT14-1-2	19
AT14-1-3	15
AT14-1-5	6
AT14-1-7	16
AT14-1-8	8
AT14-2-1	2
AT14-2-2	1
AT14-2-4	3
AT14-3-2	1
AT14-3-3	5
AT14-3-4	3
AT14-3-5	3
AT14-3-6	2
AT14-4-1	2
AT14-4-2	2
AT14-4-3	3
AT14-4-4	5
AT14-4-5	3
AT14-4-6	7
AT12-4-3-1	1
AT12-4-4-2	1
AT12-16-2-1	1
AT13-7-2	1
AT13-7-3	1
AT13-9-1	1
AT14-3-3	1
AT14-3-6	2
AT14-4-1	1
AT13-7-2	1
AT12-5-3-1	1
AT12-3-3-1	1
AT12-3-3-1	1
AT12-2-3	1
AT12-2-5	1
AT12-5-3-1	12
AT12-5-3-1	1
AT12-5-4-1	3
AT12-5-4-1	1
AT12-6-1-1	4
AT12-6-1-1	1
AT12-6-2-1	1
AT12-7-1-1	1
AT12-7-2-1	1
AT12-17-4-1	2
AT12-22-2-1	8
AT12-22-3-1	4
AT12-22-3-1	3
AT13-10-1-1	1
AT13-10-4-1	1
AT13-11-2-1	1
AT13-12-3-2	1
AT13-4-3	1
AT13-4-3	1
AT13-7-6	1
AT13-7-7	1
AT13-8-1	1
AT14-1-2	1
AT14-1-8	1
AT14-2-1	1
AT14-2-5	2
AT14-4-2	1
AT14-4-4	1
AT14-11-3	1
AT12-1-2-1	2
AT12-1-2-2	1
AT12-1-3-1	1
AT12-1-5-1	1
AT12-1-6-1	1
AT12-3-1-1	1
AT12-3-3-1	4
AT12-4-2-1	1
AT12-2-7	1
AT12-2-10	1
AT12-5-2-1	1
AT12-6-4-1	1
AT12-13-2-1	1
AT12-14-2-1	1
AT12-14-2-1	1
AT12-15-1-1	1
AT12-15-1-1	1
AT12-16-2-1	2
AT12-16-3-1	2
AT12-16-4-1	1
AT12-17-1-1	1
AT12-18-1-1	1
AT12-18-3-1	1
AT12-19-4-1	1
AT13-10-1-1	2
AT13-10-2-1	1
AT13-10-3-1	1
AT13-10-3-2	2
AT13-10-4-2	1
AT13-10-5-1	1
AT13-12-3-1	1
AT13-12-3-2	2
AT13-12-4-1	1
AT13-12-4-2	1
AT13-2-1	2
AT13-2-10	1
AT13-3-10	1
AT13-6-3	1
AT13-7-3	1
AT13-7-5	3
AT13-7-7	2
AT13-9-1	2
AT14-1-2	2
AT14-1-5	1
AT14-1-7	1
AT14-1-8	1
AT14-2-1	2
AT14-3-1	2
AT14-3-3	1
AT14-3-5	3
AT14-3-6	1
AT14-4-1	2
AT14-4-3	3
AT14-4-4	4
AT14-4-5	1
AT14-4-6	1
AT14-10-2	1
AT12-3-2-1	1
AT12-3-3-1	1
AT14-3-5	1
AT12-1-3-1	1
AT12-1-3-1	1
AT12-2-3	2
AT12-2-3	1
AT12-2-4	1
AT12-2-5	1
AT12-2-6	1
AT12-7-2-1	3
AT12-18-2-1	1
AT12-19-4-1	1
AT13-10-3-1	1
AT13-10-4-1	1
AT13-10-4-2	1
AT13-11-2-1	1
AT13-12-1-1	2
AT13-12-2-2	2
AT13-12-3-1	1
AT13-12-3-2	2
AT13-12-4-1	1
AT13-7-6	3
AT14-1-1	2
AT14-1-2	4
AT14-1-3	2
AT14-1-7	1
AT14-1-8	2
AT14-2-5	1
AT14-3-1	1
AT14-3-3	1
AT14-3-5	5
AT14-4-1	1
AT14-4-2	5
AT14-4-3	5
AT14-4-4	5
AT14-4-5	1
AT14-4-6	3
AT14-7-1	1
AT14-10-3	1
AT12-14-2-1	1
AT12-16-3-1	1
AT12-16-3-1	1
AT12-1-1-1	1
AT12-1-1-1	1
AT12-1-2-1	7
AT12-1-2-2	1
AT12-1-3-1	5
AT12-1-4-1	2
AT12-1-5-1	4
AT12-1-6-1	2
AT12-1-6-2	1
AT12-3-1-1	1
AT12-3-2-1	12
AT12-3-3-1	16
AT12-4-1-1	2
AT12-4-2-1	4
AT12-4-3-1	2
AT12-4-4-2	3
AT12-2-1	1
AT12-2-1	6
AT12-2-2	14
AT12-2-2	1
AT12-2-2	1
AT12-2-3	54
AT12-2-4	24
AT12-2-5	1
AT12-2-5	8
AT12-2-5	20
AT-12-2-6	6
AT12-2-7	6
AT12-2-9	1
AT12-2-10	4
AT12-2-10	1
AT12-5-1-1	2
AT12-5-3-1	8
AT12-5-4-1	5
AT12-6-1-1	1
AT12-6-3-1	2
AT12-7-2-1	8
AT12-8-1-1	6
AT12-14-1-1	1
AT12-14-2-1	2
AT12-15-4-1	1
AT12-17-1-1	6
AT12-17-2-1	12
AT12-17-3-1	8
AT12-17-4-1	19
AT12-18-1-1	2
AT12-18-3-1	1
AT12-19-1-1	3
AT12-19-2-1	1
AT12-19-3-1	4
AT12-21-2-1	3
AT12-21-4-1	1
AT12-22-1-1	13
AT12-22-2-1	1
AT12-22-3-1	3
AT13-10-1-1	9
AT13-10-1-2	3
AT13-10-2-1	3
AT13-10-2-2	2
AT13-10-3-1	5
AT13-10-3-2	9
AT13-10-4-1	7
AT13-10-4-2	3
AT13-10-5-1	5
AT13-10-5-2	6
AT13-11-2-1	2
AT13-11-3-1	3
AT13-12-1-1	5
AT13-12-1-2	8
AT13-12-2-1	7
AT13-12-2-2	11
AT13-12-3-1	10
AT13-12-3-2	13
AT13-12-4-1	13
AT13-12-4-2	9
AT13-2-1	3
AT13-2-8	2
AT13-2-10	1
AT13-3-10	5
AT13-3-12	1
AT13-3-13	4
AT13-3-14	3
AT13-4-4	1
AT13-4-5	1
AT13-4-6	2
AT13-5-1	1
AT13-5-3	1
AT13-6-1	2
AT13-6-2	1
AT13-6-3	3
AT13-7-1	6
AT13-7-3	3
AT13-7-4	4
AT13-7-5	16
AT13-7-6	11
AT13-7-7	18
AT13-8-2	2
AT13-9-1	5
AT13-9-2	3
AT14-1-1	8
AT14-1-2	23
AT14-1-3	8
AT14-1-5	3
AT14-1-7	11
AT14-1-8	5
AT14-2-1	6
AT14-2-2	1
AT14-2-4	3
AT14-2-5	2
AT14-3-2	1
AT14-3-4	3
AT14-3-5	3
AT14-3-6	2
AT14-4-1	4
AT14-4-2	5
AT14-4-3	9
AT14-4-4	10
AT14-4-5	8
AT14-4-6	4
AT14-5-2	1
AT14-5-3	1
AT14-6-1	4
AT14-6-2	1
AT14-6-3	1
AT14-7-1	2
AT14-7-2	1
AT14-7-3	2
AT14-9-1	2
AT14-9-2	1
AT14-9-3	1
AT14-10-1	1
AT14-10-2	2
AT14-10-3	2
AT12-3-1-1	1
AT12-3-2-1	2
AT12-3-3-1	1
AT12-4-1-1	1
AT12-2-1	1
AT12-2-1	1
AT12-2-2	1
AT12-2-3	3
AT12-2-3	1
AT12-2-3	1
AT12-2-4	1
AT12-2-5	3
AT12-14-2-1	1
AT12-14-4-1	1
AT12-15-1-1	3
AT12-21-2-1	1
AT13-10-3-2	1
AT13-12-1-1	1
AT13-12-4-2	1
AT13-3-13	1
AT13-4-2	1
AT13-4-3	2
AT13-7-4	1
AT13-7-7	2
AT13-7-8	1
AT13-8-1	1
AT14-3-4	1
AT14-4-2	1
AT12-1-1-1	28
AT12-1-2-1	61
AT12-1-2-2	60
AT12-1-3-1	47
AT12-1-4-1	65
AT12-1-5-1	10
AT12-1-6-1	10
AT12-3-1-1	9
AT12-3-2-1	88
AT12-3-3-1	219
AT12-4-1-1	1
AT12-4-2-1	16
AT12-4-3-1	23
AT12-4-3-1	1
AT12-4-4-2	43
AT12-2-1	64
AT12-2-1	1
AT12-2-1	1
AT12-2-2	33
AT12-2-3	61
AT12-2-3	1
AT12-2-4	51
AT12-2-5	27
AT12-2-6	5
AT12-2-7	7
AT12-2-9	1
AT12-2-10	1
AT12-5-3-1	15
AT12-5-4-1	17
AT12-6-1-1	20
AT12-6-2-1	28
AT12-6-3-1	15
AT12-7-2-1	8
AT12-8-1-1	8
AT12-13-1-1	3
AT12-13-3-1	1
AT12-13-4-1	1
AT12-14-1-1	15
AT12-14-2-1	3
AT12-14-3-1	16
AT12-14-4-1	12
AT12-15-1-1	27
AT12-15-2-1	4
AT12-15-3-1	2
AT12-15-4-1	13
AT12-16-1-1	11
AT12-16-2-1	6
AT12-16-2-1	1
AT12-16-4-1	1
AT12-17-1-1	2
AT12-17-2-1	1
AT12-17-3-1	4
AT12-17-4-1	1
AT12-18-1-1	7
AT12-18-2-1	1
AT12-18-3-1	5
AT12-18-4-1	5
AT12-19-1-1	3
AT12-19-2-1	7
AT12-19-3-1	13
AT12-19-4-1	7
AT12-21-2-1	2
AT12-21-4-1	1
AT12-22-2-1	6
AT12-22-3-1	16
AT13-10-1-1	9
AT13-10-1-2	9
AT13-10-2-1	7
AT13-10-2-2	2
AT13-10-3-1	10
AT13-10-3-2	13
AT13-10-4-1	8
AT13-10-4-2	9
AT13-10-5-1	3
AT13-10-5-2	10
AT13-11-1-1	1
AT13-11-2-1	4
AT13-12-1-1	17
AT13-12-1-2	14
AT13-12-2-1	13
AT13-12-2-2	9
AT13-12-3-1	19
AT13-12-3-2	23
AT13-12-4-1	33
AT13-12-4-2	17
AT13-2-8	5
AT13-2-10	1
AT13-3-10	3
AT13-3-11	1
AT13-3-12	3
AT13-3-13	3
AT13-3-14	1
AT13-4-2	27
AT13-4-3	151
AT13-4-5	1
AT13-4-6	1
AT13-5-1	1
AT13-6-3	2
AT13-6-6	2
AT13-7-1	4
AT13-7-2	10
AT13-7-3	10
AT13-7-4	82
AT13-7-5	201
AT13-7-6	163
AT13-7-7	187
AT13-7-8	11
AT13-7-9	1
AT13-8-1	3
AT13-8-2	3
AT13-9-1	5
AT13-9-2	2
AT14-1-1	18
AT14-1-2	36
AT14-1-3	55
AT14-1-5	7
AT14-1-7	19
AT14-1-8	31
AT14-2-1	25
AT14-2-2	12
AT14-2-4	19
AT14-2-5	18
AT14-3-1	13
AT14-3-2	3
AT14-3-3	16
AT14-3-4	15
AT14-3-5	33
AT14-3-6	24
AT14-4-1	9
AT14-4-2	16
AT14-4-3	20
AT14-4-4	21
AT14-4-5	16
AT14-4-6	16
AT14-5-2	1
AT14-6-1	1
AT14-6-3	2
AT14-9-1	14
AT14-9-2	2
AT14-9-3	7
AT14-10-1	3
AT14-10-2	3
AT14-10-3	5
AT14-11-3	2
AT14-11-3	1
AT12-3-2-1	1
AT12-3-2-1	1
AT12-3-2-1	1
AT12-3-3-1	2
AT12-3-3-1	2
AT12-3-3-1	1
AT12-3-3-2	1
AT12-4-2-1	1
AT12-4-2-1	1
AT12-4-2-2	1
AT12-4-2-2	1
AT12-4-3-1	1
AT12-4-3-1	1
AT12-4-3-2	1
AT12-4-5-2	2
AT12-2-1	1
AT12-2-3	1
AT12-5-3-1	1
AT12-5-3-1	1
AT12-5-4-1	1
AT12-6-3-1	1
AT12-6-3-1	1
AT12-6-4-1	2
AT12-6-4-1	1
AT12-7-2-1	1
AT12-13-3-1	1
AT12-14-2-1	1
AT12-14-3-1	3
AT12-14-4-1	3
AT12-15-4-1	1
AT12-15-4-1	1
AT12-16-2-1	1
AT12-16-4-1	1
AT12-17-1-1	1
AT12-17-2-1	1
AT12-17-4-1	1
AT12-18-3-1	1
AT12-18-4-1	1
AT12-19-4-1	1
AT12-22-3-1	1
AT13-10-3-1	1
AT13-10-5-2	1
AT13-12-1-2	2
AT13-12-3-1	1
AT13-12-3-2	1
AT13-12-4-1	1
AT13-5-3	1
AT13-7-3	1
AT13-7-4	1
AT13-7-6	1
AT14-2-2	1
AT14-2-4	1
AT14-3-1	1
AT14-4-1	2
AT12-14-1-1	1
AT12-14-2-1	1
AT12-15-4-1	1
AT12-15-4-1	1
AT12-16-2-1	1
AT12-1-2-1	1
AT12-1-2-2	1
AT12-3-2-1	1
AT12-3-3-1	1
AT12-4-3-1	1
AT12-6-1-1	1
AT12-2-5	1
AT12-14-3-1	1
AT12-14-4-1	3
AT12-15-1-1	3
AT12-16-2-1	1
AT12-16-3-1	1
AT12-16-4-1	1
AT12-18-1-1	1
AT12-18-3-1	1
AT12-21-4-1	3
AT12-5-4-1	1
AT12-5-4-1	1
AT13-3-13	1
AT13-7-5	1
AT13-7-5	1
AT13-10-4-2	1
AT13-12-2-1	1
AT13-12-4-1	1
AT14-1-1	1
AT14-1-5	1
AT14-3-4	1
AT14-4-1	2
AT14-4-4	1
AT14-4-5	1
AT12-3-3-1	1
AT12-4-2-1	1
AT12-2-2	1
AT12-2-4	1
AT12-5-4-1	1
AT12-8-1-1	1
AT12-14-2-1	1
AT12-15-1-1	2
AT12-15-1-1	1
AT12-15-2-1	1
AT12-16-1-1	1
AT12-16-2-1	1
AT12-17-1-1	1
AT12-21-3-1	1
AT13-10-4-1	1
AT13-12-1-1	2
AT13-12-4-1	1
AT13-2-1	1
AT14-1-2	1
AT14-3-3	1
AT14-4-2	1
AT12-1-4-1	1
AT12-22-3-1	1
AT12-3-2-1	1
AT12-2-1	1
AT14-1-8	1
AT12-2-3	1
AT12-13-1-1	1
AT12-13-2-1	1
AT12-14-1-1	1
AT12-14-1-1	1
AT12-14-2-1	1
AT12-14-3-1	1
AT12-14-4-1	2
AT12-15-4-1	3
AT12-16-2-1	1
AT12-3-3-1	2
AT12-13-1-1	1
AT12-13-1-1	1
AT12-14-1-1	1
AT12-14-2-1	1
AT12-14-3-1	3
AT12-14-4-1	5
AT12-15-1-1	1
AT12-15-4-1	1
AT12-15-4-1	7
AT12-16-2-1	1
AT12-16-2-1	1
AT12-16-4-1	2
AT12-17-2-1	1
AT12-17-4-1	2
AT12-5-3-1	1
AT12-5-3-1	1
AT12-3-2-1	1
AT12-3-3-1	3
AT12-2-2	1
AT12-4-2-1	1
AT12-4-2-1	1
AT12-14-1-1	1
AT12-17-2-1	1
AT13-7-4	1
AT13-8-1	1
AT12-14-4-1	1
AT12-2-4	2
AT12-3-3-1	1
AT12-13-2-1	1
AT12-13-4-1	1
AT12-14-2-1	4
AT12-14-3-1	1
AT12-15-1-1	3
AT12-15-3-1	1
AT12-15-4-1	1
AT12-16-1-1	2
AT12-16-1-1	1
AT12-16-3-1	4
AT12-16-3-1	1
AT12-18-3-1	1
AT12-19-1-1	1
AT12-19-4-1	1
AT12-21-4-1	3
AT13-2-8	1
AT13-3-14	2
AT13-10-2-1	1
AT13-10-3-2	1
AT13-10-4-1	1
AT13-10-5-1	1
AT14-1-3	1
AT14-1-8	1
AT14-2-1	1
AT14-4-2	1
AT14-5-1	1
AT14-7-2	1
AT12-1-2-1	1
AT12-4-2-1	1
AT12-4-3-1	1
AT12-2-5	1
AT12-6-2-1	1
AT12-14-1-1	1
AT12-15-4-1	1
AT12-16-2-1	1
AT12-19-1-1	1
AT13-10-1-1	1
AT13-10-1-1	1
AT13-10-1-2	1
AT13-10-2-1	1
AT13-10-3-2	1
AT13-12-4-1	1
AT13-4-6
AT13-6-1	1
AT13-7-2	2
AT13-7-4	1
AT13-7-7	1
AT13-9-1	1
AT14-1-5	1
AT14-2-5	1
AT14-3-1	1
AT14-3-2	1
AT14-3-6	1
AT14-6-3	1
AT12-2-4	1
AT12-22-3-1	1
AT12-14-3-1	1
AT12-14-3-1	1
AT12-1-2-2	1
AT12-2-5	1
AT12-3-3-1	1
AT12-13-1-1	3
AT12-14-4-1	1
AT12-15-1-1	1
AT12-19-4-1	1
AT12-19-4-1	1
AT12-5-3-1	1
AT12-6-2-1	1
AT12-22-3-1	1
AT12-22-3-1	1
AT13-12-4-2	1
AT13-7-4	1
AT13-7-6	1
AT13-7-7	1
AT13-7-8	1
AT14-1-1	1
AT14-1-8	1
AT14-3-3	1
AT14-3-4	1
AT14-3-6	1
AT14-4-1	1
AT14-4-3	1
AT14-4-4	3
AT14-4-6	1
AT14-10-1	1
AT14-10-1	1
AT12-3-3-1	1
AT14-1-8	1
AT14-2-5	1
AT14-4-5	2
AT12-2-3	1
AT12-2-4	1
AT12-14-2-1	1
AT12-14-2-1	1
AT12-15-4-1	1
AT12-19-1-1	1
AT13-12-3-2	2
AT13-4-3	1
AT14-4-3	1
AT12-14-1-1	3
AT12-14-3-1	3
AT12-14-4-1	2
AT12-15-4-1	1
AT12-16-4-1	1
AT12-22-2-1	1
AT12-1-3-1	1
AT12-1-4-1	1
AT12-2-5	1
AT12-2-7	1
AT12-3-2-1	1
AT12-6-2-1	1
AT12-13-1-1	3
AT12-14-1-1	1
AT12-14-2-1	3
AT12-14-3-1	1
AT12-14-4-1	2
AT12-15-1-1	3
AT12-15-2-1	2
AT12-15-4-1	3
AT12-16-1-1	2
AT12-16-2-1	1
AT12-16-3-1	2
AT12-16-4-1	3
AT12-17-1-1	2
AT12-21-2-1	1
AT12-21-3-1	1
AT13-2-10	1
AT13-4-3	1
AT13-7-4	1
AT13-7-5	5
AT13-7-6	68
AT13-7-7	3
AT13-8-2	1
AT13-9-1	1
AT13-10-1-2	1
AT13-10-3-2	1
AT14-1-1	2
AT14-1-2	3
AT14-1-3	5
AT14-1-5	1
AT14-1-7	2
AT14-3-3	2
AT14-3-4	1
AT14-3-5	1
AT14-4-1	1
AT14-4-3	3
AT14-4-4	1
AT14-4-5	2
AT14-4-6	1
AT14-6-3	1
AT14-10-3	1
AT12-1-2-1	3
AT12-1-4-1	3
AT12-1-5-1	2
AT12-2-1	4
AT12-2-3	1
AT12-2-4	5
AT12-2-5	2
AT12-2-9	2
AT12-3-2-1	11
AT12-3-3-1	4
AT12-4-1-1	1
AT12-4-2-1	1
AT12-4-3-1	1
AT12-5-4-1	5
AT12-6-1-1	3
AT12-6-2-1	6
AT12-7-1-1	1
AT12-7-2-1	2
AT12-13-1-1	2
AT12-14-1-1	7
AT12-14-2-1	7
AT12-14-3-1	2
AT12-14-4-1	6
AT12-15-4-1	5
AT12-16-1-1	1
AT12-16-2-1	3
AT12-17-1-1	2
AT12-17-4-1	1
AT12-19-1-1	1
AT12-19-4-1	4
AT12-22-2-1	1
AT13-2-10	1
AT13-3-13	3
AT13-4-3	5
AT13-6-6	1
AT13-7-1	1
AT13-7-2	1
AT13-7-4	1
AT13-7-5	95
AT13-7-6	2
AT13-7-7	62
AT13-7-8	3
AT13-9-1	3
AT13-9-2	2
AT13-3-10	3
AT13-3-11	2
AT13-3-14	1
AT13-10-1-1	1
AT13-10-1-2	1
AT13-10-2-1	1
AT13-10-3-1	3
AT13-10-3-2	3
AT13-10-4-1	3
AT13-10-4-2	3
AT13-10-5-1	1
AT13-10-5-2	2
AT13-12-1-1	7
AT13-12-1-2	2
AT13-12-2-1	1
AT13-12-2-2	4
AT13-12-3-1	1
AT13-12-3-2	3
AT13-12-4-1	9
AT13-12-4-2	5
AT14-1-1	1
AT14-1-2	7
AT14-1-3	4
AT14-1-5	1
AT14-1-7	3
AT14-1-8	5
AT14-2-2	1
AT14-2-4	4
AT14-2-5	1
AT14-3-1	2
AT14-3-3	1
AT14-3-4	1
AT14-3-5	9
AT14-3-6	5
AT14-4-1	3
AT14-4-2	1
AT14-4-3	5
AT14-4-4	3
AT14-4-5	8
AT14-4-6	2
AT14-5-3	1
AT14-6-1	1
AT14-6-3	2
AT14-9-2	2
AT14-9-3	5
AT14-10-1	3
AT14-10-3	2

## Sheet: Table 4
		Shannon's diversity	Simpson's diversity	Pielou's evenness
Bocas del Toro	sub-recent	1.47	0.57	0.41
	Holocene	0.95	0.4	0.28
Dominican Republic	sub-recent	2.03	0.76	0.575664
	Holocene	1.49	0.656357	0.525905
