# Supplementary material for: Reconstructing reef fish communities using fish otoliths in coral reef sediments
Source: PLoS One. 2019 Jun 14;14(6):e0218413. doi: 10.1371/journal.pone.0218413 (PMC6568422; doi:10.1371/journal.pone.0218413)
Supplement: S5 Table — (XLSX) [file pone.0218413.s012.xlsx]

## Sheet: Suppl. Table 5
Sample/depth	Family	Species	SL (mm)	TL (mm)
Airport point	Apogonidae	Apogon binotatus	21.5	27.32
1.9 m	Apogonidae	Phaeoptyx xenus	37.3	49.16
	Apogonidae	Phaeoptyx xenus	32.1	41.68
	Apogonidae	Phaeoptyx xenus	31.42	40
	Apogonidae	Phaeoptyx xenus	27.9	35.1
	Apogonidae	Phaeoptyx xenus	27.3	35.18
	Apogonidae	Phaeoptyx xenus	20.32	25.12
	Apogonidae	Phaeoptyx xenus	19.84	25.5
	Bythitidae	Ogilbia sp.	59.68	65.2
	Gobiidae	Coryphopterus glaucofraenum	34	40.34
	Gobiidae	Copyphopterus glaucofraenum	19.15	24.06
	Pomacentridae	Stegastes adustus	20.4	25.65
	Scaridae	Scarus iseri	98.32	112.44
	Serranidae	Hypoplectrus puella	68.64	84.1
	Tetraodontidae	Canthigaster rostrata	39.78	48.26
Airport point	Batrachoididae	Amphichthys cryptocentrus	36.46	44.3
1.7 m	Bythitidae	Ogilbia sp.	34.93	40.08
	Bythitidae	Ogilbia sp.	24.21	26.84
	Gobiidae	Coryphopterus glaucofraenum	15.3	19.39
	Gobiidae	Coryphopterus glaucofraenum	19.89	23.89
	Gobiidae	Coryphopterus glaucofraenum	15.63	19.04
	Gobiidae	Coryphopterus glaucofraenum	9.13	10.41
	Gobiidae	Coryphopterus glaucofraenum	9.98	11.07
	Gobiidae	Coryphopterus glaucofraenum	17.74	21.71
	Gobiidae	Coryphopterus glaucofraenum	15.2	19.02
	Gobiidae	Coryphopterus glaucofraenum	11.9	14.54
	Gobiidae	Coryphopterus glaucofraenum	15.98	20.47
	Gobiidae	Coryphopterus glaucofraenum	13.37	16.98
	Gobiidae	Coryphopterus glaucofraenum	15.51	19.8
	Gobiidae	Coryphopterus glaucofraenum	17.06	21.72
	Gobiidae	Coryphopterus glaucofraenum	22.37	28.35
	Gobiidae	Coryphopterus glaucofraenum	11.36	14.18
	Gobiidae	Coryphopterus glaucofraenum	12.79	15.41
	Gobiidae	Coryphopterus glaucofraenum	14.39	18.29
	Gobiidae	Coryphopterus glaucofraenum	13.51	16.38
	Gobiidae	Risor ruber	15.24	18.63
	Labridae	Halichoeres bivittatus	18.59	21.96
	Labridae	Halichoeres bivittatus	11.29	13.57
	Pomacentridae	Stegastes adustus	22.08	28.12
	Pomacentridae	Stegastes adustus	29.91	37.31
	Pomacentridae	Stegastes adustus	46.83	30.17
	Pomacentridae	Stegastes adustus	55.82	71.99
Airport Point	Apogonidae	Apogon binotatus	45.45	59.65
5.5 m	Apogonidae	Apogon binotatus	41.52	53.34
	Apogonidae	Apogon binotatus	41.49	51.27
	Apogonidae	Apogon binotatus	31.99	40.84
	Apogonidae	Apogon binotatus	28.64	37.48
	Apogonidae	Apogon binotatus	24.55	28.99
	Apogonidae	Phaeoptyx pigmentaria	25.04	33.97
	Apogonidae	Phaeoptyx pigmentaria	21.8	27.97
	Apogonidae	Phaeoptyx pigmentaria	19.61	26.24
	Bythitidae	Ogilbia sp.	44.69	50.59
	Gobiidae	Coryphopterus glaucofraenum	29.38	N/A
	Gobiidae	Coryphopterus glaucofraenum	29.53	37.92
	Gobiidae	Coryphopterus glaucofraenum	22.87	28.82
	Gobiidae	Coryphopterus glaucofraenum	24.01	30.67
	Gobiidae	Coryphopterus glaucofraenum	27.16	34.77
	Gobiidae	Coryphopterus glaucofraenum	23.53	29.55
	Gobiidae	Coryphopterus glaucofraenum	17.23	21.05
	Gobiidae	Coryphopterus glaucofraenum	16.03	20.69
	Gobiidae	Coryphopterus glaucofraenum	13.31	16.34
	Gobiidae	Coryphopterus glaucofraenum	12.18	15.42
	Gobiidae	Coryphopterus glaucofraenum	16.15	20.05
	Gobiidae	Coryphopterus personatus	20.89	26.5
	Gobiidae	Coryphopterus personatus	20.46	25.09
	Gobiidae	Coryphopterus personatus	19.67	23.3
	Gobiidae	Coryphopterus personatus	6.99	N/A
	Gobiidae	Coryphopterus personatus	8.34	N/A
	Gobiidae	Coryphopterus personatus	9.66	11.66
	Gobiidae	Coryphopterus personatus	10.33	N/A
	Gobiidae	Coryphopterus personatus	20	25.11
	Gobiidae	Coryphopterus personatus	15.05	18.6
	Gobiidae	Coryphopterus personatus	13.29	16.26
	Gobiidae	Coryphopterus personatus	19.85	24.24
	Gobiidae	Coryphopterus personatus	16.8	20.46
	Gobiidae	Coryphopterus personatus	16.75	20.03
	Gobiidae	Coryphopterus personatus	18.72	23.04
	Gobiidae	Coryphopterus personatus	17.57	21.77
	Gobiidae	Coryphopterus personatus	18.47	22.18
	Gobiidae	Coryphopterus personatus	19.36	23.84
	Gobiidae	Coryphopterus personatus	17.78	21.93
	Gobiidae	Coryphopterus personatus	16.34	19.91
	Gobiidae	Coryphopterus personatus	17.89	21.21
	Gobiidae	Coryphopterus personatus	23.78	29.65
	Gobiidae	Coryphopterus personatus	17.87	22.38
	Gobiidae	Coryphopterus personatus	16.45	20.47
	Gobiidae	Coryphopterus personatus	20.45	25.06
	Gobiidae	Coryphopterus personatus	22.65	28.45
	Gobiidae	Coryphopterus personatus	20.04	24.35
	Gobiidae	Coryphopterus personatus	22.38	27.6
	Gobiidae	Coryphopterus tortugae	25.92	32.12
	Gobiidae	Coryphopterus tortugae	15.56	19.16
	Pomacentridae	Stegastes partitus	38.85	53.03
	Pomacentridae	Stegastes partitus	34.56	47.42
	Pomacentridae	Stegastes partitus	32.24	42.71
	Pomacentridae	Stegastes xanthurus	58	75.09
	Scaridae	Scarus iseri	55.87	68.44
	Scaridae	Scarus iseri	52.1	63.68
Airport Point	Apogonidae	Apogon binotatus	40.55	53.72
6.1 m	Apogonidae	Apogon binotatus	39.38	51.13
	Apogonidae	Apogon binotatus	34.91	45.55
	Apogonidae	Apogon binotatus	31.61	41.11
	Apogonidae	Apogon binotatus	34.75	45.24
	Apogonidae	Phaeoptyx pigmentaria	24.91	32.45
	Apogonidae	Phaeoptyx pigmentaria	18.65	24.94
	Apogonidae	Phaeoptyx xenus	28.65	37.69
	Blenniidae	Parablennius marmoreus	30.46	36.31
	Blenniidae	Parablennius marmoreus	28.2	33.63
	Gobiidae	Coryphopterus glaucofraenum	19.16	24.37
	Gobiidae	Coryphopterus glaucofraenum	24.88	31.35
	Gobiidae	Coryphopterus glaucofraenum	17.59	21.65
	Gobiidae	Coryphopterus glaucofraenum	13.53	16.54
	Gobiidae	Coryphopterus glaucofraenum	29.91	36.95
	Gobiidae	Coryphopterus glaucofraenum	32.32	39.71
	Gobiidae	Coryphopterus glaucofraenum	23.1	28.74
	Gobiidae	Coryphopterus glaucofraenum	29.82	36.78
	Gobiidae	Coryphopterus glaucofraenum	19.81	24.27
	Gobiidae	Coryphopterus glaucofraenum	12.24	N/A
	Gobiidae	Coryphopterus glaucofraenum	23.67	29.87
	Gobiidae	Coryphopterus glaucofraenum	32.74	41.43
	Gobiidae	Coryphopterus glaucofraenum	34.77	43.1
	Gobiidae	Coryphopterus glaucofraenum	27.32	34.23
	Gobiidae	Coryphopterus glaucofraenum	23.61	29.72
	Gobiidae	Coryphopterus glaucofraenum	28.57	34.99
	Gobiidae	Coryphopterus glaucofraenum	33	41.17
	Gobiidae	Coryphopterus glaucofraenum	21.77	26.96
	Gobiidae	Coryphopterus glaucofraenum	29.15	35.81
	Gobiidae	Coryphopterus glaucofraenum	33.09	41.6
	Gobiidae	Coryphopterus glaucofraenum	29.09	35.85
	Gobiidae	Coryphopterus glaucofraenum	28.15	35.22
	Gobiidae	Coryphopterus glaucofraenum	31.39	39.71
	Gobiidae	Coryphopterus glaucofraenum	33.22	42.13
	Gobiidae	Coryphopterus glaucofraenum	28.56	37.1
	Gobiidae	Coryphopterus personatus	16.73	20.43
	Gobiidae	Coryphopterus personatus	15.78	18.53
	Gobiidae	Coryphopterus personatus	18.25	21.61
	Gobiidae	Coryphopterus personatus	15.01	18.23
	Gobiidae	Coryphopterus personatus	19.59	23.6
	Gobiidae	Coryphopterus personatus	19.25	22.83
	Gobiidae	Coryphopterus personatus	16.55	20.52
	Gobiidae	Coryphopterus personatus	18.57	23.22
	Gobiidae	Coryphopterus personatus	19.46	23.29
	Gobiidae	Coryphopterus personatus	17.04	21.64
	Gobiidae	Coryphopterus personatus	17.83	N/A
	Gobiidae	Coryphopterus personatus	20.44	25.65
	Gobiidae	Coryphopterus personatus	15.5	19.1
	Gobiidae	Coryphopterus personatus	11.99	15.31
	Gobiidae	Coryphopterus personatus	14.32	17.63
	Gobiidae	Coryphopterus personatus	18.28	22.58
	Gobiidae	Coryphopterus personatus	20.72	24.97
	Gobiidae	Coryphopterus personatus	17.17	20.95
	Gobiidae	Coryphopterus personatus	23.36	29.35
	Gobiidae	Coryphopterus personatus	15.97	19.85
	Gobiidae	Coryphopterus personatus	16.95	20.68
	Gobiidae	Coryphopterus personatus	15.16	18.79
	Gobiidae	Coryphopterus personatus	17.64	21.62
	Gobiidae	Coryphopterus personatus	17.65	21.47
	Gobiidae	Coryphopterus personatus	17.85	21.86
	Gobiidae	Coryphopterus personatus	18.89	23.84
	Gobiidae	Coryphopterus personatus	20.49	26.14
	Gobiidae	Coryphopterus personatus	19.45	20.95
	Gobiidae	Coryphopterus personatus	12.07	15.02
	Gobiidae	Coryphopterus personatus	19.12	23.48
	Gobiidae	Coryphopterus personatus	19.41	24.58
	Gobiidae	Coryphopterus personatus	17.66	21.65
	Gobiidae	Coryphopterus personatus	18.93	22.92
	Gobiidae	Coryphopterus personatus	17.96	21.57
	Gobiidae	Coryphopterus personatus	17.41	21.47
	Gobiidae	Coryphopterus personatus	17.68	N/A
	Gobiidae	Coryphopterus personatus	19.22	22.89
	Gobiidae	Coryphopterus personatus	20.83	24.55
	Gobiidae	Coryphopterus personatus	18.72	22.82
	Gobiidae	Coryphopterus personatus	14.73	18.52
	Gobiidae	Coryphopterus personatus	20.69	25.02
	Gobiidae	Coryphopterus personatus	15.15	18.88
	Gobiidae	Coryphopterus personatus	16.09	19.97
	Gobiidae	Coryphopterus personatus	19.69	23.75
	Gobiidae	Coryphopterus personatus	17.79	22.15
	Gobiidae	Coryphopterus personatus	15.34	18.95
	Gobiidae	Coryphopterus personatus	22.17	27.57
	Gobiidae	Coryphopterus personatus	15.38	17.97
	Gobiidae	Coryphopterus personatus	18.65	22.6
	Gobiidae	Coryphopterus personatus	19.95	24.23
	Gobiidae	Coryphopterus personatus	14.39	17.11
	Gobiidae	Coryphopterus personatus	15.66	18.21
	Gobiidae	Coryphopterus personatus	14.41	17.92
	Gobiidae	Coryphopterus personatus	19.89	24.57
	Gobiidae	Coryphopterus personatus	12.6	15.49
	Gobiidae	Coryphopterus personatus	19.79	N/A
	Gobiidae	Coryphopterus personatus	24.34	30.12
	Gobiidae	Coryphopterus personatus	17.6	21.32
	Gobiidae	Coryphopterus personatus	9.87	12.15
	Gobiidae	Coryphopterus personatus	20.2	24.72
	Gobiidae	Coryphopterus personatus	17.9	21.74
	Gobiidae	Coryphopterus personatus	17.79	21.77
	Gobiidae	Coryphopterus personatus	21.6	26.69
	Gobiidae	Coryphopterus personatus	11.61	13.5
	Gobiidae	Coryphopterus personatus	19.38	23.92
	Gobiidae	Coryphopterus personatus	13.38	16.76
	Gobiidae	Coryphopterus personatus	20.99	25.17
	Gobiidae	Coryphopterus personatus	18.6	22.7
	Gobiidae	Coryphopterus personatus	12.5	14.53
	Gobiidae	Coryphopterus personatus	18.46	21.92
	Gobiidae	Coryphopterus personatus	17.96	22.17
	Gobiidae	Coryphopterus personatus	18.57	22.54
	Gobiidae	Coryphopterus personatus	21.2	25.94
	Gobiidae	Coryphopterus personatus	15.6	18.51
	Gobiidae	Coryphopterus personatus	19.37	23.45
	Gobiidae	Coryphopterus personatus	18.73	23.23
	Gobiidae	Coryphopterus personatus	18.27	21.79
	Gobiidae	Coryphopterus personatus	21.87	26.55
	Gobiidae	Coryphopterus personatus	19.93	23.13
	Gobiidae	Coryphopterus personatus	16.3	19.71
	Gobiidae	Coryphopterus personatus	18.75	22.82
	Gobiidae	Coryphopterus personatus	19.73	23.59
	Gobiidae	Coryphopterus personatus	19.67	N/A
	Gobiidae	Coryphopterus personatus	19.03	23.3
	Gobiidae	Coryphopterus personatus	21.92	26.22
	Gobiidae	Coryphopterus personatus	18.91	22.88
	Gobiidae	Coryphopterus personatus	18.99	23.08
	Gobiidae	Coryphopterus personatus	21.09	25.55
	Gobiidae	Coryphopterus personatus	19.44	23.09
	Gobiidae	Coryphopterus personatus	21.99	27.02
	Gobiidae	Coryphopterus personatus	16.86	20.48
	Gobiidae	Coryphopterus personatus	19.13	22.82
	Gobiidae	Coryphopterus personatus	21.81	25.86
	Gobiidae	Coryphopterus personatus	16.75	19.96
	Gobiidae	Coryphopterus personatus	20.02	24.3
	Gobiidae	Coryphopterus personatus	18.57	21.67
	Gobiidae	Coryphopterus personatus	23.34	28.67
	Gobiidae	Coryphopterus personatus	19.66	23.79
	Gobiidae	Coryphopterus personatus	23.63	28.37
	Gobiidae	Coryphopterus personatus	19.9	23.74
	Gobiidae	Coryphopterus personatus	19.27	22.94
	Gobiidae	Coryphopterus personatus	21.84	26.8
	Gobiidae	Coryphopterus personatus	21.45	26.02
	Gobiidae	Coryphopterus tortugae	29.77	37.05
	Gobiidae	Coryphopterus tortugae	31.05	39.61
	Gobiidae	Gnatholepis thompsoni	36.48	45.92
	Gobiidae	Lythrypnus spilus	13.83	16.6
	Gobiidae	Risor ruber	10.05	12.83
	Gobiidae	Tigrigobius saucrus	18.46	21.87
	Pomacentridae	Stegastes partitus	31.91	40.59
	Pomacentridae	Stegastes xanthurus	16.28	20.65
	Scaridae	Scarus iseri	60.88	75.16
	Scaridae	Scarus iseri	56.46	69.57
	Scaridae	Scarus iseri	23.5	29.08
	Serranidae	Serranus flaviventris	33.71	40.71
	Serranidae	Serranus flaviventris	20.77	25.75
Cayo Adriana	Apogonidae	Apogon binotatus	37.7	46.42
4.1 m	Apogonidae	Apogon binotatus	32.6	41.64
	Bythitidae	Ogilbia sp.	31.52	34.5
	Gobiidae	Coryphopterus personatus	22.76	29.88
	Gobiidae	Coryphopterus personatus	21.76	26.3
	Gobiidae	Coryphopterus personatus	16.22	20.82
	Gobiidae	Coryphopterus personatus	17.18	21.22
	Gobiidae	Coryphopterus personatus	8.54	10.26
	Gobiidae	Coryphopterus personatus	14.3	18
	Labrisomidae	Starksia sp.	22.83	27.88
	Pomacentridae	Stegastes partitus	53.42	70.9
	Pomacentridae	Stegastes partitus	43.08	55.82
Cayo Adriana	Apogonidae	Apogon binotatus	27.44	36.42
5.9 m	Apogonidae	Phaeoptyx xenus	19.28	24.18
	Bythitidae	Ogilbia sp.	34	36.5
	Gobiidae	Coryphopterus personatus	20.86	24.9
	Gobiidae	Coryphopterus personatus	20.78	25.14
	Gobiidae	Coryphopterus personatus	20.78	25.88
	Gobiidae	Coryphopterus personatus	21.14	26.22
	Gobiidae	Coryphopterus personatus	16.1	20.2
	Gobiidae	Coryphopterus personatus	15.3	20.38
	Gobiidae	Coryphopterus personatus	17.34	21
	Gobiidae	Coryphopterus personatus	19.9	23.5
	Gobiidae	Coryphopterus personatus	13.4	16.2
	Gobiidae	Coryphopterus personatus	18.34	22.5
	Gobiidae	Coryphopterus personatus	16.7	20.8
	Gobiidae	Coryphopterus personatus	16.1	20.5
	Gobiidae	Coryphopterus personatus	14.44	18.18
	Gobiidae	Coryphopterus personatus	11.4	14.44
	Gobiidae	Coryphopterus personatus	12.06	14.62
	Gobiidae	Coryphopterus tortugae	26.74	33.5
	Gobiidae	Coryphopterus tortugae	24.68	30.32
	Gobiidae	Coryphopterus tortugae	22.4	28.34
	Gobiidae	Coryphopterus tortugae	17.22	21.04
	Gobiidae	Coryphopterus tortugae	15.1	18.48
	Gobiidae	Coryphopterus tortugae	14.08	17.44
Casa Blanca New	Chaenopsidae	Emblemariopsis sp. (juv.)	14	15.92
2.5 m	Gobiidae	Risor ruber	12.41	14.39
	Labrisomidae	Labrisomus sp.	31.81	38.28
	Pomacentridae	Stegastes planifrons	72.6	95.81
	Pomacentridae	Stegastes planifrons	73.01	93.56
	Pomacentridae	Stegastes planifrons	28.17	36.94
	Pomacentridae	Stegastes planifrons	14.54	18.78
	Serranidae	Hypoplectrus nigricans	75.75	91.8
Casa Blanca New	Apogonidae	Apogon binotatus	31.27	40.97
4.3 m	Apogonidae	Apogon binotatus	21.11	26.41
	Apogonidae	Apogon binotatus	19.16	24.65
	Apogonidae	Phaeoptyx xenus	31.55	41.66
	Apogonidae	Phaeoptyx xenus	26.26	33.83
	Apogonidae	Phaeoptyx xenus	14.46	17.77
	Blenniidae	Parablennius marmoreus	14.48	16.63
	Gobiidae	Coryphopterus glaucofraenum	23.12	29.98
	Gobiidae	Coryphopterus glaucofraenum	26.17	34.27
	Gobiidae	Coryphopterus glaucofraenum	25.75	32.76
	Gobiidae	Coryphopterus glaucofraenum	15.64	18.97
	Gobiidae	Coryphopterus glaucofraenum	16.06	20.18
	Gobiidae	Coryphopterus glaucofraenum	13.66	17.32
	Gobiidae	Coryphopterus glaucofraenum	14.5	18.24
	Gobiidae	Coryphopterus glaucofraenum	12.13	14.89
	Gobiidae	Coryphopterus glaucofraenum	8.43	9.88
	Gobiidae	Coryphopterus personatus	21.13	26.16
	Gobiidae	Coryphopterus personatus	19.79	22.99
	Gobiidae	Coryphopterus personatus	19.04	N/A
	Gobiidae	Coryphopterus personatus	21.29	25.86
	Gobiidae	Coryphopterus personatus	17.07	20.18
	Gobiidae	Coryphopterus personatus	16.3	20.02
	Gobiidae	Coryphopterus personatus	11.91	14.15
	Gobiidae	Coryphopterus personatus	12.36	14.8
	Gobiidae	Coryphopterus personatus	16.58	20.16
	Gobiidae	Coryphopterus personatus	15.84	18.9
	Gobiidae	Coryphopterus personatus	17.51	21.01
	Gobiidae	Coryphopterus personatus	19.49	22.97
	Gobiidae	Coryphopterus personatus	15.45	18.29
	Gobiidae	Coryphopterus personatus	12.58	15.4
	Gobiidae	Coryphopterus personatus	15.95	19.08
	Gobiidae	Coryphopterus personatus	16.79	20.39
	Gobiidae	Coryphopterus personatus	13.64	15.52
	Gobiidae	Coryphopterus personatus	16.87	20.12
	Gobiidae	Coryphopterus personatus	16.26	18.74
	Gobiidae	Coryphopterus personatus	22.5	26.14
	Gobiidae	Coryphopterus personatus	13.76	16.23
	Gobiidae	Coryphopterus personatus	14.76	17.5
	Gobiidae	Coryphopterus personatus	11.89	14.06
	Gobiidae	Coryphopterus personatus	22.79	27.41
	Gobiidae	Coryphopterus personatus	16.49	19.93
	Gobiidae	Coryphopterus personatus	16.24	19.42
	Gobiidae	Coryphopterus personatus	17.5	20.27
	Gobiidae	Coryphopterus personatus	18.29	22.07
	Gobiidae	Coryphopterus personatus	11.55	13.6
	Gobiidae	Coryphopterus personatus	17.59	20.64
	Gobiidae	Coryphopterus personatus	10.24	12.05
	Gobiidae	Coryphopterus personatus	13.45	16.56
	Gobiidae	Coryphopterus personatus	13.28	16.71
	Gobiidae	Coryphopterus personatus	10.64	12.47
	Gobiidae	Coryphopterus personatus	14.42	17.02
	Gobiidae	Coryphopterus personatus	10.44	12.3
	Gobiidae	Coryphopterus personatus	9.8	11.53
	Gobiidae	Coryphopterus personatus	14.56	17.73
	Gobiidae	Coryphopterus personatus	23.06	27.62
	Gobiidae	Coryphopterus personatus	19.34	23.95
	Gobiidae	Coryphopterus personatus	13.61	16.57
	Gobiidae	Coryphopterus personatus	14.21	16.54
	Gobiidae	Coryphopterus personatus	20.17	24.82
	Gobiidae	Coryphopterus personatus	12.7	14.6
	Gobiidae	Coryphopterus personatus	12.57	14.84
	Gobiidae	Coryphopterus personatus	15.74	18.84
	Gobiidae	Coryphopterus personatus	21.12	26.09
	Gobiidae	Coryphopterus personatus	14.61	17.15
	Gobiidae	Coryphopterus personatus	14.07	17.33
	Gobiidae	Coryphopterus personatus	13.01	15.96
	Gobiidae	Coryphopterus personatus	20.58	23.72
	Gobiidae	Coryphopterus personatus	14.12	17.43
	Gobiidae	Coryphopterus personatus	20.97	26.28
	Gobiidae	Coryphopterus personatus	21.86	26.23
	Gobiidae	Coryphopterus personatus	20.47	25.21
	Gobiidae	Coryphopterus personatus	14.15	17.11
	Gobiidae	Coryphopterus personatus	17.52	20.85
	Gobiidae	Coryphopterus personatus	14.64	17.18
	Gobiidae	Coryphopterus personatus	16.73	20.16
	Gobiidae	Coryphopterus personatus	14.08	17.22
	Gobiidae	Coryphopterus personatus	16.91	20.38
	Gobiidae	Coryphopterus personatus	15.83	19.38
	Gobiidae	Coryphopterus personatus	16.95	20.29
	Gobiidae	Coryphopterus personatus	14.76	17.41
	Gobiidae	Coryphopterus personatus	15.4	18.48
	Gobiidae	Coryphopterus personatus	16.25	20.14
	Gobiidae	Coryphopterus personatus	12.99	16.21
	Gobiidae	Coryphopterus personatus	10.9	12.85
	Gobiidae	Coryphopterus personatus	16.69	20.09
	Gobiidae	Coryphopterus personatus	13.01	14.86
	Gobiidae	Coryphopterus personatus	12.47	14.82
	Gobiidae	Coryphopterus personatus	21.93	26.94
	Gobiidae	Coryphopterus personatus	15.82	19.32
	Gobiidae	Coryphopterus personatus	14.74	17.13
	Gobiidae	Coryphopterus personatus	15.06	18.77
	Gobiidae	Coryphopterus personatus	22.14	26.5
	Gobiidae	Coryphopterus personatus	16.5	18.61
	Gobiidae	Coryphopterus personatus	15.61	17.45
	Gobiidae	Coryphopterus tortugae	16.58	19.94
	Gobiidae	Coryphopterus tortugae	12.22	14.81
	Gobiidae	Gnatholepis thompsoni	38.63	50.5
	Gobiidae	Risor ruber	18.59	21.65
	Gobiidae	Risor ruber	14.73	17.32
	Gobiidae	Risor ruber	11.66	13.22
	Gobiidae	Tigrigobius saucrus	10.99	13.19
	Pomacentridae	Stegastes planifrons	77.13	100.05
	Pomacentridae	Stegastes planifrons	69.41	91.8
